# Supplementary material for: Financing health system elements in Africa: A scoping review
Source: PLoS One. 2023 Sep 13;18(9):e0291371. doi: 10.1371/journal.pone.0291371 (PMC10499258; doi:10.1371/journal.pone.0291371)
Supplement: S1 Appendix — (XLSX) [file pone.0291371.s002.xlsx]

## Sheet: Data extraction list ENG & FR
Title	Author	Year	Database	Document	Participants	Intervention	Outcomes	Setting	Decision	Domain	Comment
Global Fund financing and human resources for health investments in the Eastern Mediterranean Region	Okunogbe et al., 2020	2020	Google scholar	Yes	Yes	Yes	Yes	Yes	Include	HRH
Global Fund investments in human resources for health: innovation and missed opportunities for health systems strengthening	Bowser et al., 2014	2014	Google scholar	Yes	Yes	Yes	Yes	Yes	Include	HRH
BUILDING A SUSTAINABLE FINANCIAL RESOURCE BASE TO SUPPORT HEALTH WORKFORCE TRAINING	Milo et al., 2021	2021	Google scholar	Yes	Yes	Yes	Yes	Yes	Include	HRH
Development assistance for community health workers in 114 low-and middle-income countries, 2007–2017	Lu et al., 2020	2020	Google scholar	Yes	Yes	Yes	Yes	Yes	Include	HRH
The Afya Bora Fellowship: an innovative program focused on creating an interprofessional network of leaders in global health	Green et al., 2017	2020	Google scholar	Yes	Yes	Yes	Yes	Yes	Include	HRH
GAVI: The Global Fund and World Bank support for human resources for health in developing countries	Vujicic et al., 2011	2011	Google scholar	Yes	Yes	Yes	Yes	Yes	Include	HRH
Health workforce responses to global health initiatives funding: a comparison of Malawi and Zambia.	Brugha et al., 2010	2010	Google scholar	Yes	Yes	Yes	Yes	Yes	Include	HRH
Measuring expenditure for the health workforce: evidence and challenges	Hernandez et al., 2006	2006	Google scholar	Yes	Yes	Yes	Yes	Yes	Include	HRH
Incentives to change: effects of performance-based financing on health workers in Zambia	Shen et al., 2017	2017	Google scholar	Yes	Yes	Yes	Yes	Yes	Include	HRH
Financing of medical products in South Africa	Mamdoo, Punithasvaree	2019	Google scholar	Yes	Yes	Yes	Yes	Yes	Include	Medical products
Devolution and universal health coverage in Kenya: situational analysis of health financing, infrastructure and personnel	Okech, Timothy Chrispinus.	2016	Google scholar	Yes	Yes	Yes	Yes	Yes	Include	HRH & Infrastructure
Financing The Infrastructure Of Accountable Communities For Health Is Key To Long-Term Sustainability: A legal and policy review to identify potential funding streams specifically for Accountable Communities For Health infrastructure activities	Hughes, Dora L., and Cindy Mann.	2020	Google scholar	Yes	Yes	Yes	Yes	Yes	Include	Infrastructure
Health care financing: core health issues	Blecher, Mark, and Stephen Harrison.	2006	Google scholar	Yes	Yes	Yes	Yes	Yes	Include	HRH, services, Infrastructure & Governance
China's role as a global health donor in Africa: what can we learn from studying under reported resource flows?	Grépin, Karen A., Victoria Y. Fan, Gordon C. Shen, and Lucy Chen.	2014	Google scholar	Yes	Yes	Yes	Yes	Yes	Include	Infrastructure, Human resources & medical products
Taking the health aid debate to the subnational level: the impact and allocation of foreign health aid in Malawi	Marty, Robert, Carrie B. Dolan, Matthias Leu, and Daniel Runfola.	2017	Google scholar	Yes	Yes	Yes	Yes	Yes	Include	Infrastructure
Donor support and the impacts on health system strengthening in sub-saharan africa: assessing the evidence through a review of the literature	Ejughemre, Ufuoma	2013	Google scholar	Yes	Yes	Yes	Yes	Yes	Include	Infrastructure, Human resources & medical products
Donor financing of human resources for health, 1990–2016: an examination of trends, sources of funds, and recipients	Micah, Angela E., Bianca S. Zlavog, Catherine S. Chen, Abigail Chapin, and Joseph L. Dieleman	2018	Google scholar	Yes	Yes	Yes	Yes	Yes	Include	HRH
Health financing in the African Region: 2000–2009 data analysis	Sambo, Luis Gomes, Joses Muthuri Kirigia, and Juliet Nabyonga Orem.	2013	Google scholar	Yes	Yes	Yes	Yes	Yes	Include	Services
If donors woke up tomorrow and said we can't fund you, what would we do?” A health system dynamics analysis of implementation of PMTCT option B+ in Uganda	Doherty, Tanya, Donnela Besada, Ameena Goga, Emmanuelle Daviaud, Sarah Rohde, and Nika Raphaely	2017	Google scholar	Yes	Yes	Yes	Yes	Yes	Include	finances, infrastructure & supplies, and human resources
Critical interactions between the Global Fund–supported HIV programs and the health system in Ghana	Atun, Rifat, Sai Kumar Pothapregada, Janet Kwansah, D. Degbotse, and Jeffrey V. Lazarus	2011	Google scholar	Yes	Yes	Yes	Yes	Yes	Include	Infrastructure, human resources, and commodities
Effect of HIV/Aids donor funding on health system infrastructure in Siaya county health facilities, Western Kenya	OMONDI, Stephen Odhiambo	2015	Google scholar	Yes	Yes	Yes	Yes	Yes	Include	Infrastructure and HRH
HIV donor funding has both boosted and curbed the delivery of different non-HIV health services in sub-Saharan Africa	Grépin, Karen A.	2012	Google scholar	Yes	Yes	Yes	Yes	Yes	Include	Service delivery
NGOs and government partnership for health systems strengthening: a qualitative study presenting viewpoints of government, NGOs and donors in Pakistan	Ejaz, Iram, Babar T. Shaikh, and Narjis Rizvi	2011	Google scholar	Yes	Yes	Yes	Yes	Yes	Include	Service delivery
Donor and domestic financing of primary health care in low income countries	Shaw, R. Paul, Hong Wang, Daniel Kress, and Dana Hovig	2015	Google scholar	Yes	Yes	Yes	Yes	Yes	Include	Service delivery
Donor dealings: the impact of international donor aid on sexual and reproductive health services	Mayhew, Susannah H.	2002	Google scholar	Yes	Yes	Yes	Yes	Yes	Include	Service delivery
Financing maternal and child health—what are the limitations in estimating donor flows and resource needs?	Schäferhoff, Marco, Christina Schrade, and Gavin Yamey.	2010	Google scholar	Yes	Yes	Yes	Yes	Yes	Include	Service delivery
Mobilising financial resources for maternal health	Borghi, J. O., Tim Ensor, Aparnaa Somanathan, Craig Lissner, Anne Mills, and Lancet Maternal Survival Series steering group	2006	Google scholar	Yes	Yes	Yes	Yes	Yes	Include	Service delivery
Reproductive health financing in Kenya: an analysis of national commitments, donor assistance, and the resources tracking process	Sidze, Estelle M., Jalandhar Pradhan, Erik Beekink, Thomas M. Maina, and Beatrice W. Maina.	2013	Google scholar	Yes	Yes	Yes	Yes	Yes	Include	Service delivery
Effect of donor funding for immunization from Gavi and other development assistance channels on vaccine coverage: evidence from 120 low and middle income recipient countries.	Ikilezi, Gloria, Orvalho J. Augusto, Joseph L. Dieleman, Kenneth Sherr, and Stephen S. Lim.	2020	Google scholar	Yes	Yes	Yes	Yes	Yes	Include	Service delivery
Countdown to 2015: tracking donor assistance to maternal, newborn, and child health	Powell-Jackson, Timothy, Josephine Borghi, Dirk H. Mueller, Edith Patouillard, and Anne Mills.	2006	Google scholar	Yes	Yes	Yes	Yes	Yes	Include	Service delivery
What level of domestic government health expenditure should we aspire to for universal health coverage?	McIntyre, Di, Filip Meheus, and John-Arne Røttingen	2017	Google scholar	Yes	Yes	Yes	Yes	Yes	Include	Service delivery
Sustainability, equity and effectiveness in public financing for health in Uganda: an assessment of maternal and child health services	Okungu, Vincent, M. W. E. U. Marshal, and M. A. N. S. Janine.	2019	Google scholar	Yes	Yes	Yes	Yes	Yes	Include	Service delivery
An assessment of domestic financing for reproductive, maternal, neonatal and child health in sub-Saharan Africa: potential gains and fiscal space	Atim, Chris, Eric Arthur, Daniel Malik Achala, and Jacob Novignon.	2020	Google scholar	Yes	Yes	Yes	Yes	Yes	Include	Service delivery
The Long and Tortured Road to Adequate, Sustained, and Spendable Domestic and Donor Financing for Health	BK Baker	2009	Google scholar	Yes	Yes	Yes	Yes	Yes	Include	Service delivery
Sustainable financing mechanisms for strengthening mental health systems in Nigeria	Abdulmalik, Jibril, Saheed Olayiwola, Sumaiyah Docrat, Crick Lund, Dan Chisholm, and Oye Gureje.	2019	Google scholar	Yes	Yes	Yes	Yes	Yes	Include	Service delivery
Financing essential HIV services: a new economic agenda	Vassall, Anna, Michelle Remme, Charlotte Watts, Timothy Hallett, Mariana Siapka, Peter Vickerman, Fern Terris-Prestholt et al.	2013	Google scholar	Yes	Yes	Yes	Yes	Yes	Include	Service delivery
Effect of PEPFAR funding policy change on HIV service delivery in a large HIV care and treatment network in Nigeria	Zakumumpa, Henry, Sara Bennett, and Freddie Ssengooba.	2017	Google scholar	Yes	Yes	Yes	Yes	Yes	Include	Service delivery
Alternative financing mechanisms for ART programs in health facilities in Uganda: a mixed-methods approach	Zakumumpa, Henry, Sara Bennett, and Freddie Ssengooba.	2017	Google scholar	Yes	Yes	Yes	Yes	Yes	Include	Service delivery
Where to from here? Policy and financing of integrated community case management (iCCM) of childhood illness in sub–Saharan Africa	Rasanathan, Kumanan, Salina Bakshi, Daniela C. Rodriguez, Nicholas P. Oliphant, Troy Jacobs, Neal Brandes, and Mark Young.	2014	Google scholar	Yes	Yes	Yes	Yes	Yes	Include	Service delivery
Fast-tracking the end of HIV in the Asia Pacific region: domestic funding of key population-led and civil society organisations	Vannakit, Ravipa, Vladanka Andreeva, Stephen Mills, Michael M. Cassell, Melissa A. Jones, Eamonn Murphy, Naoko Ishikawa, Mark A. Boyd, and Nittaya Phanuphak.	2020	Google scholar	Yes	Yes	Yes	Yes	Yes	Include	Service delivery
Innovative financing for HIV response in sub–Saharan Africa	Atun, Rifat, Sachin Silva, Mthuli Ncube, and Anna Vassall.	2016	Google scholar	Yes	Yes	Yes	Yes	Yes	Include	Service delivery
Domestic Public Financing: Building a sustainable future for family planning programs	Guides, Planning, and P. D. Team.		Google scholar	Yes	Yes	Yes	Yes	Yes	Include	Service delivery
Health financing at district level in Malawi: an analysis of the distribution of funds at two points in time	Borghi, Josephine, Spy Munthali, Lameck B. Million, and Melisa Martinez-Alvarez.	2018	Google scholar	Yes	Yes	Yes	Yes	Yes	Include	Service delivery
Domestic financing for HIV, TB and malaria in Global Fund High Impact Asia countries	Ithibu, Ann, and Djesika Amendah	2019	Google scholar	Yes	Yes	Yes	Yes	Yes	Include	Service delivery
Out of Pocket Expenditure on Health Service Delivery at a Tertiary Care Women's Hospital: A Descriptive Cross-sectional Study	Gartaula, Puja, Shristi Neupane, Dip Narayan Thakur, and Raj Kumar Sangroula	2020	Google scholar	Yes	Yes	Yes	Yes	Yes	Include	Service delivery
Out-of-pocket expenditure on institutional delivery in India	Mohanty, Sanjay K., and Akanksha Srivastava.	2013	Google scholar	Yes	Yes	Yes	Yes	Yes	Include	Service delivery
Out-of-pocket expenditure on institutional delivery in rural Lucknow	Shukla, Mukesh, Anil Kumar, Monica Agarwal, Jai Vir Singh, and Abhishek Gupta.	2015	Google scholar	Yes	Yes	Yes	Yes	Yes	Include	Service delivery
Out-of-pocket expenditure and distress financing on institutional delivery in India	Mishra, Suyash, and Sanjay K. Mohanty.	2019	Google scholar	Yes	Yes	Yes	Yes	Yes	Include	Service delivery
Out of pocket expenditure to deliver at public health facilities in India: a cross sectional analysis	Issac, Anns, Susmita Chatterjee, Aradhana Srivastava, and Sanghita Bhattacharyya.	2016	Google scholar	Yes	Yes	Yes	Yes	Yes	Include	Service delivery
Out-of-pocket payment for primary healthcare in the era of national health insurance: Evidence from northern Ghana	Kanmiki, Edmund Wedam, Ayaga A. Bawah, James F. Phillips, John Koku Awoonor-Williams, S. Patrick Kachur, Patrick O. Asuming, Caesar Agula, and James Akazili	2019	Google scholar	Yes	Yes	Yes	Yes	Yes	Include	Service delivery
Out-of-pocket costs for facility-based maternity care in three African countries	Perkins, Margaret, Ellen Brazier, Ellen Themmen, Brahima Bassane, Djeneba Diallo, Angeline Mutunga, Tuntufye Mwakajonga, and Olipa Ngobola	2009	Google scholar	Yes	Yes	Yes	Yes	Yes	Include	Service delivery
Out-of-pocket expenditure on prenatal and natal care post Janani Suraksha Yojana: a case from Rajasthan, India	Govil, Dipti, Neetu Purohit, Shiv Dutt Gupta, and Sanjay Kumar Mohanty.	2016	Google scholar	Yes	Yes	Yes	Yes	Yes	Include	Service delivery
Out-of-pocket expenditure on maternity care for hospital births in Uttar Pradesh, India	Goli, Srinivas, and Anu Rammohan.	2018	Google scholar	Yes	Yes	Yes	Yes	Yes	Include	Service delivery
Examining out of pocket payments for maternal health in rural Ethiopia: paradox of free health care un-affordability	Tibebe, Akalu, Guda Amarech, Tamiru Melesse, and D. Haile Mariam.	2012	Google scholar	Yes	Yes	Yes	Yes	Yes	Include	Service delivery
Out-of-pocket expenditure for home and facility-based delivery among rural women in Zambia: a mixed-methods, cross-sectional study	Kaiser, Jeanette L., Kathleen L. McGlasson, Peter C. Rockers, Rachel M. Fong, Thandiwe Ngoma, Davidson H. Hamer, Taryn Vian, Godfrey Biemba, Jody R. Lori, and Nancy A. Scott	2019	Google scholar	Yes	Yes	Yes	Yes	Yes	Include	Service delivery
Out-of-pocket expenses for maternity care in rural Bangladesh: a public-private comparison	Rahman, Md Moshiur, Ubaidur Rob, Forhana Rahman Noor, and Benjamin Bellows.	2013	Google scholar	Yes	Yes	Yes	Yes	Yes	Include	Service delivery
Drug prescribing patterns at primary health care level and related out-of-pocket expenditures in Tajikistan	Donadel, Morgane, Gulzira Karimova, Ruslan Nabiev, and Kaspar Wyss	2016	Google scholar	Yes	Yes	Yes	Yes	Yes	Include	Medical products
Use and out-of-pocket costs of insulin for type 2 diabetes mellitus from 2000 through 2010	Lipska, Kasia J., Joseph S. Ross, Holly K. Van Houten, David Beran, John S. Yudkin, and Nilay D. Shah.	2014	Google scholar	Yes	Yes	Yes	Yes	Yes	Include	Medical products
Examining out-of-pocket expenditures on reproductive and sexual health among the urban population of Nepal	Puri, Mahesh, Ronald Horstman, Zoë Matthews, Jane Falkingham, Sabu Padmadas, and Sekhar Devkota.	2008	Google scholar	Yes	Yes	Yes	Yes	Yes	Include	Service delivery
Out‐of‐pocket expenditure on health care by Australian mothers: Lessons for maternal universal health coverage from a long‐established system	Callander, Emily J., Stephanie Topp, Haylee Fox, and Lisa Corscadden.	2020	Google scholar	Yes	Yes	Yes	Yes	Yes	Include	Service delivery
Fuel, beds, meals and meds: out-of-pocket expenses for patients with cancer in rural Queensland	Gordon, Louisa G., Megan Ferguson, Suzanne K. Chambers, and Jeff Dunn.	2009	Google scholar	Yes	Yes	Yes	Yes	Yes	Include	Service delivery
Out of pocket expenditure on surgical and nonsurgical conditions in Odisha	Rout, Sarit Kumar, Kirti Sundar Sahu, Subhashisa Swain, and Sanghamitra Pati.	2016	Google scholar	Yes	Yes	Yes	Yes	Yes	Include	Service delivery
The effects of Global Fund financing on health governance in Brazil	Gómez, Eduardo J., and Rifat Atun	2012	Google scholar	Yes	Yes	Yes	Yes	Yes	Include	Governance
Global health funding: how much, where it comes from and where it goes	McCoy, David, Sudeep Chand, and Devi Sridhar.	2009	Google scholar	Yes	Yes	Yes	Yes	Yes	Include	Service delivery
Who pays for cooperation in global health? A comparative analysis of WHO, the World Bank, the Global Fund to Fight HIV/AIDS, Tuberculosis and Malaria, and Gavi, the Vaccine Alliance	Clinton, Chelsea, and Devi Sridhar	2017	Google scholar	Yes	Yes	Yes	Yes	Yes	Include	Service delivery
Global health partnerships, governance, and sovereign responsibility in western Kenya	Brown, Hannah.	2015	Google scholar	Yes	Yes	Yes	Yes	Yes	Include	Governance
The pipers call the tunes in global aid for AIDS: The global financial architecture for HIV funding as seen by local stakeholders in Kenya, Malawi and Zambia	Edström, Jerker, and Hayley MacGregor	2010	Google scholar	Yes	Yes	Yes	Yes	Yes	Include	Governance
Misfinancing global health: a case for transparency in disbursements and decision making	Sridhar, Devi, and Rajaie Batniji	2008	Google scholar	Yes	Yes	Yes	Yes	Yes	Include	Governance
Does global health funding respond to recipients' needs? Comparing public and private donors' allocations in 2005–2007	Esser, Daniel E., and Kara Keating Bench	2011	Google scholar	Yes	Yes	Yes	Yes	Yes	Include	Service delivery
Evolution and patterns of global health financing 1995–2014: development assistance for health, and government, prepaid private, and out-of-pocket health spending in 184 countries	Dieleman, Joseph, Madeline Campbell, Abigail Chapin, Erika Eldrenkamp, Victoria Y. Fan, Annie Haakenstad, Jennifer Kates et al.	2017	Google scholar	Yes	Yes	Yes	Yes	Yes	Include	Service delivery
Examining Health Facility Financing in Kenya in the Context of Devolution	Kairu, Angela, Stacey Orangi, Boniface Mbuthia, Joanne Ondera, Nirmala Ravishankar, and Edwine Barasa.	2021	Google scholar	Yes	Yes	Yes	Yes	Yes	Include	Service delivery
Investing for impact: the Global Fund approach to measurement of AIDS response	Jain, Suman, and Nathalie Zorzi.	2017	Google scholar	Yes	Yes	Yes	Yes	Yes	Include	Information systems
Global health initiative investments and health systems strengthening: a content analysis of global fund investments	Warren, Ashley E., Kaspar Wyss, George Shakarishvili, Rifat Atun, and Don de Savigny.	2013	Google scholar	Yes	Yes	Yes	Yes	Yes	Include	service delivery, human resources, and medicines & technology
Ghana: Interactions between Health Systems and Global Fund supported TB and HIV programmes	Pothapregada, Sai, and Rifat Atun	2009	Google scholar	Yes	Yes	Yes	Yes	Yes	Include	service delivery, human resources, and medicines & technology
Exploring the influence of the Global Fund and the GAVI Alliance on health systems in conflict-affected countries	Patel, Preeti, Rachael Cummings, and Bayard Roberts.	2015	Google scholar	Yes	Yes	Yes	Yes	Yes	Include	service delivery, human resources, and medicines & technology
Lessons learned from a decade of partnership between PEPFAR and the Global Fund: a case study from Tanzania	Bilimoria, Natasha F	2012	Google scholar	Yes	Yes	Yes	Yes	Yes	Include	Infrastructure, service delivery, human resources, and medicines & technology
Effectiveness and sustainability of a diagonal investment approach to strengthen the primary health-care system in Ethiopia	Assefa, Y., Tesfaye, D., Van Damme, W. and Hill, P.S.	2018	Google scholar	Yes	Yes	Yes	Yes	Yes	Include	Service delivery
An Analysis of the Contribution of the Global Fund in the Health Sector of Developing Countries: The Case of Ghana	Sablah, E. N. O. C. H	2019	Google scholar	Yes	Yes	Yes	Yes	Yes	Include	Infrastructure, service delivery, human resources, and medicines & technology
Investing for impact: the Global Fund approach to measurement of AIDS response	Jain, Suman, and Nathalie Zorzi	2017	Google scholar	Yes	Yes	Yes	Yes	Yes	Include	Information systems
Health systems strengthening: a common classification and framework for investment analysis	Shakarishvili, George, Mary Ann Lansang, Vinod Mitta, Olga Bornemisza, Matthew Blakley, Nicole Kley, Craig Burgess, and Rifat Atun	2011	Google scholar	Yes	Yes	Yes	Yes	Yes	Include	Infrastructure, service delivery, human resources, and medicines & technology
Financial management information systems: 25 years of World Bank experience on what works and what doesn't	Dener, Cem, Joanna Watkins, and William Leslie Dorotinsky.	2011	Google scholar	Yes	Yes	Yes	Yes	Yes	Include	Financial Management Information systems
Government Financial Management Information Systems	Dorotinsky, William, and Joanna Watkins.	2013	Google scholar	Yes	Yes	Yes	Yes	Yes	Include	Financial Management Information systems
Global fund financing of tuberculosis services delivery in prisons	Lee, Donna, S. S. Lal, Ryuichi Komatsu, Alimuddin Zumla, and Rifat Atun.	2012	Google scholar	Yes	Yes	Yes	Yes	Yes	Include	Service delivery
Estimating the development assistance for health provided to faith-based organizations, 1990–2013	Haakenstad, Annie, Elizabeth Johnson, Casey Graves, Jill Olivier, Jean Duff, and Joseph L. Dieleman.	2015	Google scholar	Yes	Yes	Yes	Yes	Yes	Include	Service delivery
Has Global Fund support for civil society advocacy in the Former Soviet Union established meaningful engagement or 'a lot of jabber about nothing'?	Harmer, Andrew, Neil Spicer, Julia Aleshkina, Daryna Bogdan, Ketevan Chkhatarashvili, Gulgun Murzalieva, Natia Rukhadze, Arnol Samiev, and Gill Walt	2013	Google scholar	Yes	Yes	Yes	Yes	Yes	Include	Networks
Peru: Effects of the Implementation of Global Fund-supported HIV/AIDS Projects on Health Systems, Civil Society and Affected Communities	Cáceres, Carlos F., Maziel Girón, Clara Sandoval, Roberto López, José Pajuelo, Rocío Valverde, Patricia Vásquez, Alfonso Silva-Santisteban, and Ana Maria Rosasco.	2009	Google scholar	Yes	Yes	Yes	Yes	Yes	Include	Leadership and Governance, structure and functioning of the Ministry of Health, Financing, Information, Communities/Civil Society
Assessing out-of-pocket expenditures for primary health care: how responsive is the Democratic Republic of Congo health system to providing financial risk protection?	Samia Laokri, Rieza Soelaeman and David R. Hotchkiss	2018	Pubmed	Yes	Yes	Yes	Yes	Yes	Include	Service delivery
Health financing strategies to reduce out-of-pocket burden in India: a comparative study of three states	Montu Bose and Arijita Dutta	2018	Pubmed	Yes	Yes	Yes	Yes	Yes	Include	Service delivery & Medical products
Catastrophic out-of-pocket payments for households of people with severe mental disorder: a comparative study in rural Ethiopia	Yohannes Hailemichael, Damen Hailemariam, Kebede Tirfessa, Sumaiyah Docrat, Atalay Alem, Girmay Medhin, Crick Lund, Dan Chisholm, Abebaw Fekadu and Charlotte Hanlon	2019	Pubmed	Yes	Yes	Yes	Yes	Yes	Include	Service delivery
Household expenditures on pneumonia and diarrhoea treatment in Ethiopia: a facility-based study	Solomon Tessema Memirie, Zewdu Sisay Metaferia, Ole F Norheim, Carol E Levin, Stéphane Verguet, Kjell Arne Johansson	2017	Pubmed	Yes	Yes	Yes	Yes	Yes	Include	Service delivery
China's health assistance to Africa: opportunism or altruism?	Lin S, Gao L, Reyes M, Cheng F, Kaufman J, El-Sadr WM.	2016	Pubmed	Yes	Yes	Yes	Yes	Yes	Include	Infrastructure, Medical products &HRH
Funding the Training of Future Health Services Researchers	Mor, Vincent, and Paul Wallace	2018	Google scholar	Yes	Yes	Yes	Yes	Yes	Include	HRH
Critical interactions between the Global Fund-supported HIV programs and the health system in Ghana.	Atun, Rifat; Pothapregada, Sai Kumar; Kwansah, Janet; Degbotse, D; Lazarus, Jeffrey V	2011	Medline	Yes	Yes	Yes	Yes	Yes	Include	Infrastructure, service delivery, human resources, and medicines & technology
Global Fund contributions to health security in ten countries, 2014-20: mapping synergies between vertical disease programmes and capacities for preventing, detecting, and responding to public health emergencies.	Boyce, Matthew R; Attal-Juncqua, Aurelia; Lin, Jessica; McKay, Stephanie; Katz, Rebecca	2021	Medline	Yes	Yes	Yes	Yes	Yes	Include	Infrastructure
How AIDS funding strengthens health systems: progress in pharmaceutical management.	Embrey, Martha; Hoos, David; Quick, Jonathan	2009	Medline	Yes	Yes	Yes	Yes	Yes	Include	Medical products
Perceptions of the usefulness of external support to immunization coverage in Chad: an analysis of the GAVI-Alliance cash-based support.	Ferrinho, Paulo; Drame, Mohammed; Tumusiime, Prosper	2013	Medline	Yes	Yes	Yes	Yes	Yes	Include	Medical products
Role of the Global Fund in national HIV/AIDS response in Myanmar: a qualitative study.	Htun, Zarni; Zhao, Yingxi; Gilbert, Hannah; Lu, Chunling	2021	Medline	Yes	Yes	Yes	Yes	Yes	Include	HRH, Governance, medical products, financing
Organising and financing for sexual and reproductive health and rights: the perspective of an NGO activist turned donor.	Klugman, Barbara	2004	Medline	Yes	Yes	Yes	Yes	Yes	Include	Governance
Donor support for quality assurance and pharmacovigilance of anti-malarials in malaria-endemic countries.	Kovacs, Stephanie D; Mills, Brianna M; Stergachis, Andy	2017	Medline	Yes	Yes	Yes	Yes	Yes	Include	Medical products
PEPFAR programs linked to more deliveries in health facilities by African women who are not infected with HIV.	Kruk, Margaret E; Jakubowski, Aleksandra; Rabkin, Miriam; Elul, Batya; Friedman, Michael; El-Sadr, Wafaa	2012	Medline	Yes	Yes	Yes	Yes	Yes	Include	Service delivery
District Health Officer Perceptions of PEPFAR's Influence on the Health System in Uganda, 2005-2011.	Lohman, Nathaniel; Hagopian, Amy; Luboga, Samuel Abimerech; Stover, Bert; Lim, Travis; Makumbi, Frederick; Kiwanuka, Noah; Lubega, Flavia; Ndizihiwe, Assay; Mukooyo, Eddie; Barnhart, Scott; Pfeiffer, James	2017	Medline	Yes	Yes	Yes	Yes	Yes	Include	Service delivery
Does foreign aid crowd out government investments? Evidence from rural health centres in Rwanda.	Lu, Chunling; Cook, Benjamin; Desmond, Chris	2017	Medline	Yes	Yes	Yes	Yes	Yes	Include	Service delivery
Did PEPFAR investments result in health system strengthening? A retrospective longitudinal study measuring non-HIV health service utilization at the district level.	Luboga, Samuel Abimerech; Stover, Bert; Lim, Travis W; Makumbi, Frederick; Kiwanuka, Noah; Lubega, Flavia; Ndizihiwe, Assay; Mukooyo, Eddie; Hurley, Erin K; Borse, Nagesh; Wood, Angela; Bernhardt, James; Lohman, Nathaniel; Sheppard, Lianne; Barnhart, Scott; Hagopian, Amy	2016	Medline	Yes	Yes	Yes	Yes	Yes	Include	Service delivery
The President's Emergency Plan for AIDS Relief: from successes of the emergency response to challenges of sustainable action.	Merson, Michael H; Curran, James W; Griffith, Caroline Hope; Ragunanthan, Braveen	2012	Medline	Yes	Yes	Yes	Yes	Yes	Include	Service delivery
Tracking Global Fund HIV/AIDS resources used for sexual and reproductive health service integration: case study from Ethiopia.	Mookherji, Sangeeta; Ski, Samantha; Huntington, Dale	2015	Medline	Yes	Yes	Yes	Yes	Yes	Include	Service delivery
PEPFAR Investments In Governance And Health Systems Were One-Fifth Of Countries' Budgeted Funds, 2004-14.	Moucheraud, Corrina; Sparkes, Susan; Nakamura, Yoriko; Gage, Anna; Atun, Rifat; Bossert, Thomas J	2016	Medline	Yes	Yes	Yes	Yes	Yes	Include	Service delivery & Governance
The Medical Education Partnership Initiative: PEPFAR's effort to boost health worker education to strengthen health systems.	Mullan, Fitzhugh; Frehywot, Seble; Omaswa, Francis; Sewankambo, Nelson; Talib, Zohray; Chen, Candice; Kiarie, James; Kiguli-Malwadde, Elsie	2012	Medline	Yes	Yes	Yes	Yes	Yes	Include	HRH
The role of the European Structural and Investment Funds in Financing Health System in Lithuania: Experience from 2007 to 2013 funding period and implications for the future.	Murauskiene, Liubove; Karanikolos, Marina	2017	Medline	Yes	Yes	Yes	Yes	Yes	Include	HRH &service delivery
Vertical funding, non-governmental organizations, and health system strengthening: perspectives of public sector health workers in Mozambique.	Mussa, Abdul H; Pfeiffer, James; Gloyd, Stephen S; Sherr, Kenneth	2013	Medline	Yes	Yes	Yes	Yes	Yes	Include	HRH &service delivery
Changing Donor Funding and the Challenges of Integrated HIV Treatment.	Nattrass, Nicoli; Hodes, Rebecca; Cluver, Lucie	2016	Medline	Yes	Yes	Yes	Yes	Yes	Include	service delivery
Tracking Development Assistance for Health: A Comparative Study of the 29 Development Assistance Committee Countries, 2011-2019.	Nomura, Shuhei; Sakamoto, Haruka; Ishizuka, Aya; Shibuya, Kenji	2021	Medline	Yes	Yes	Yes	Yes	Yes	Include	service delivery
Tracking Japan's development assistance for health, 2012-2016.	Nomura, Shuhei; Sakamoto, Haruka; Sugai, Maaya Kita; Nakamura, Haruyo; Maruyama-Sakurai, Keiko; Lee, Sangnim; Ishizuka, Aya; Shibuya, Kenji	2020	Medline	Yes	Yes	Yes	Yes	Yes	Include	service delivery
The impact of the US president's emergency plan for AIDS relief (PEPFAR) HIV and AIDS program on the Nigerian health system.	Odekunle, Florence Femi; Odekunle, Raphael Oluseun	2016	Medline	Yes	Yes	Yes	Yes	Yes	Include	service delivery
Interprofessional Fellowship Training for Emerging Global Health Leaders in Africa to Improve HIV Prevention and Care: The Afya Bora Consortium.	Ousman, Kevin; Polomano, Rosemary C; Seloilwe, Esther; Odero, Theresa; Tarimo, Edith; Mashalla, Yohana J; Voss, Joachim G; O'Malley, Gabrielle; Chapman, Susan A; Gachuno, Onesmus; Manabe, Yukari; Nakanjako, Damalie; Sewankambo, Nelson; Urassa, David; Wasserheit, Judith N; Wiebe, Douglas J; Green, Wendy; Farquhar, Carey; Afya Bora Consortium Working Group	2016	Medline	Yes	Yes	Yes	Yes	Yes	Include	HRH
Review of international efforts to strengthen the global outbreak response system since the 2014-16 West Africa Ebola Epidemic.	Ravi, Sanjana J; Snyder, Michael R; Rivers, Caitlin	2019	Medline	Yes	Yes	Yes	Yes	Yes	Include	Service delivery
Innovative financing to fund surgical systems and expand surgical care in low-income and middle-income countries.	Reddy, Che L; Peters, Alexander W; Jumbam, Desmond Tanko; Caddell, Luke; Alkire, Blake C; Meara, John G; Atun, Rifat	2020	Medline	Yes	Yes	Yes	Yes	Yes	Include	Service delivery
Critical interactions between Global Fund-supported programmes and health systems: a case study in Papua New Guinea.	Rudge, James W; Phuanakoonon, Suparat; Nema, K Henry; Mounier-Jack, Sandra; Coker, Richard	2010	Medline	Yes	Yes	Yes	Yes	Yes	Include	Service delivery, Governance, HRH, M&E
Drivers of health system strengthening: learning from implementation of maternal and child health programmes in Mozambique, Nepal and Rwanda.	Samuels, Fiona; Amaya, Ana B; Balabanova, Dina	2017	Medline	Yes	Yes	Yes	Yes	Yes	Include	Health financing, Governance and infrastructure
Training for Better Management: Avante Zambezia, PEPFAR and Improving the Quality of Administrative Services Comment on "Implementation of a Health Management Mentoring Program: Year-1 Evaluation of Its Impact on Health System Strengthening in Zambezia Province, Mozambique".	Schwarcz, Sandra K; Rutherford, George W; Horvath, Hacsi	2015	Medline	Yes	Yes	Yes	Yes	Yes	Include	HRH
Out-of-pocket expenditures for primary health care in Tajikistan: a time-trend analysis.	Schwarz, Joelle; Wyss, Kaspar; Gulyamova, Zulfiya M; Sharipov, Soleh	2013	Medline	Yes	Yes	Yes	Yes	Yes	Include	Service delivery
A Performance Analysis of Public Expenditure on Maternal Health in Mexico.	Servan-Mori, Edson; Avila-Burgos, Leticia; Nigenda, Gustavo; Lozano, Rafael	2016	Medline	Yes	Yes	Yes	Yes	Yes	Include	Service delivery
Donor and Domestic Financing of Primary Health Care in Low Income Countries.	Shaw, R Paul; Wang, Hong; Kress, Daniel; Hovig, Dana	2015	Medline	Yes	Yes	Yes	Yes	Yes	Include	Health financing
Firm-level perspectives on public sector engagement with private healthcare providers: survey evidence from Ghana and Kenya.	Sood, Neeraj; Burger, Nicholas; Yoong, Joanne; Kopf, Dan; Spreng, Connor	2011	Medline	Yes	Yes	Yes	Yes	Yes	Include	HRH
Financing transformative health systems towards achievement of the health Sustainable Development Goals: a model for projected resource needs in 67 low-income and middle-income countries.	Stenberg, Karin; Hanssen, Odd; Edejer, Tessa Tan-Torres; Bertram, Melanie; Brindley, Callum; Meshreky, Andreia; Rosen, James E; Stover, John; Verboom, Paul; Sanders, Rachel; Soucat, Agnes	2017	Medline	Yes	Yes	Yes	Yes	Yes	Include	HRH and infrastructure
Household expenditure on leprosy outpatient services in the Indian health system: A comparative study.	Tiwari, Anuj; Suryawanshi, Pramilesh; Raikwar, Akash; Arif, Mohammad; Richardus, Jan Hendrik	2018	Medline	Yes	Yes	Yes	Yes	Yes	Include	Service delivery
Global health initiative investments and health systems strengthening: a content analysis of global fund investments.	Warren, Ashley E; Wyss, Kaspar; Shakarishvili, George; Atun, Rifat; de Savigny, Don	2013	Medline	Yes	Yes	Yes	Yes	Yes	Include	Service delivery, human resources, and medicines & technology
Investment in HIV/AIDS programs: does it help strengthen health systems in developing countries?.	Yu, Dongbao; Souteyrand, Yves; Banda, Mazuwa A; Kaufman, Joan; Perriens, Joseph H	2008	Medline	Yes	Yes	Yes	Yes	Yes	Include	Service delivery
Health financing in Malawi: Evidence from National Health Accounts.	Zere, Eyob; Walker, Oladapo; Kirigia, Joses; Zawaira, Felicitas; Magombo, Francis; Kataika, Edward	2010	Medline	Yes	Yes	Yes	Yes	Yes	Include	Service delivery
Development assistance for health and the Middle East and North Africa.	Zhao, Yingxi; Micah, Angela E; Gloyd, Stephen; Dieleman, Joseph L	2020	Medline	Yes	Yes	Yes	Yes	Yes	Include	Service delivery
La coopération en santé dans les pays africains	Didier Gobbers	2004	Google scholar	Yes	Yes	Yes	Yes	Yes	Include	Health financing framework
LE FINANCEMENT DE LA SANTÉ EN AFRIQUE SUB-SAHARIENNE LE RECOUVREMENT DES COÛTS	V. Richard	2004	Google scholar	Yes	Yes	Yes	Yes	Yes	Include	Health financing framework
Investir dans la santé en Afrique Le secteur privé : un partenaire pour améliorer les conditions de vie des populations	IFC	2007	Google scholar	Yes	Yes	Yes	Yes	Yes	Include	Health financing framework
Tableau de Bord de l’Afrique sur les Financements Nationaux pour la Santé	United Nations Foundation and The Global Fund	2014	Google scholar	Yes	Yes	Yes	Yes	Yes	Include	Governance
Politique Nationale de Qualité des Services de Santé	GIZ; OMS	2019	Google scholar	Yes	Yes	Yes	Yes	Yes	Include	Administration
Financement de la Santé en Afrique	CABRI	2016	Google scholar	Yes	Yes	Yes	Yes	Yes	Include	Health financing framework
Namibia 2012/13 Health Accounts Report	Ministry of health, NAMIBIA	2015	Google scholar	Yes	Yes	Yes	Yes	Yes	Include	Service delivery, Medical product, Governance processes, Infrastructure
Health Financing in Zambia	Felix Masiye and Collins Chansa	2019	Google scholar	Yes	Yes	Yes	Yes	Yes	Include	Service delivery, Medical product, Governance processes, Infrastructure
Uganda Health Accounts National Health Expenditure	Ministry of Health, Uganda	2016	Google scholar	Yes	Yes	Yes	Yes	Yes	Include	Service delivery, Medical product, Governance processes, Infrastructure
Botswana 2013/2014 Health Accounts Report	Ministry of Health, Botswana	2016	Google scholar	Yes	Yes	Yes	Yes	Yes	Include	Service delivery, Medical product, Governance processes, Infrastructure
Comptes de Santé au Burundi 2012 – 2013	Ministry of health, Burundi	2016	Google scholar	Yes	Yes	Yes	Yes	Yes	Include	Service delivery, Medical product, Governance processes,
An Analysis of Health Sector Expenditures in Cameroon Using a National Health Accounts Framework	Joseph Ntangsi	1996	Google scholar	Yes	Yes	Yes	Yes	Yes	Include	Service delivery, Medical product
National Health Accounts 2007/2008 : EGYPT REPORT	Ministry of health, Egypte	2010	Google scholar	Yes	Yes	Yes	Yes	Yes	Include	Service delivery,Governance processes
Ghana National Health Accounts 2005 and 2010	Ministry of health, GHANA	2013	Google scholar	Yes	Yes	Yes	Yes	Yes	Include	Service delivery, Medical product, Governance processes, Infrastructure, Governance processes, Infrastructure, Information systems
Ethiopia's fifth National Health Accounts Highlight of Major Finding Briefing notes	Ministry of health, ETHIOPIA	2014	Google scholar	Yes	Yes	Yes	Yes	Yes	Include	Service delivery, Medical product, Governance processes, Infrastructure, Governance processes, Infrastructure, Human resources
Kenya National Health Accounts FY 2015/16: 2019 UPDATE	Ministry of health, KENYA	2019	Google scholar	Yes	Yes	Yes	Yes	Yes	Include	Service delivery, Medical product, Governance processes, Infrastructure
Mozambique National Health Accounts (2004 – 2006)	Ministry of health, MOZAMBIQUE	2010	Google scholar	Yes	Yes	Yes	Yes	Yes	Include	Service delivery, Medical product, Governance processes, Infrastructure, Governance processes, Infrastructure, Human resources
Liberia's second-round national health accounts part I: institutional health spendind 2009/10	Ministry of health, LIBERIA	2011	Google scholar	Yes	Yes	Yes	Yes	Yes	Include	Service delivery, Medical product, Governance processes, Infrastructure, Governance processes, Infrastructure, Information systems, Human resources
Mauritius national health accounts 2018	Ministry of health, MAURITIUS	2020	Google scholar	Yes	Yes	Yes	Yes	Yes	Include	Service delivery, Medical product, Governance processes, Infrastructure
National health accounts 2017	Ministry of health, NIGERIA	2019	Google scholar	Yes	Yes	Yes	Yes	Yes	Include	Service delivery, Medical product, Governance processes, Infrastructure, Governance processes, Infrastructure, Human resources
National health accounts year 2010 with sub-accounts for HIV and AIDS, MALARIA, reproductive and child health	Ministry of health,TANZANIA	2012	Google scholar	Yes	Yes	Yes	Yes	Yes	Include	Service delivery, Medical product, Governance processes, Infrastructure
Seychelles National Health Accounts report 2013	Ministry of health, SEYCHELLES	2015	Google scholar	Yes	Yes	Yes	Yes	Yes	Include	Service delivery, Medical product, Governance processes, Infrastructure
Sierra leone National health accounts 2013	Ministry of health, Sierra Leone	2015	Google scholar	Yes	Yes	Yes	Yes	Yes	Include	Service delivery, Medical product, Governance processes, Infrastructure, Governance processes, Infrastructure, Human resources
National Health Accounts Rwanda 2006 with HIV/AIDS, Malaria, and Reproductive Health Subaccounts	Ministry of health, RWANDA	2008	Google scholar	Yes	Yes	Yes	Yes	Yes	Include	Service delivery, Medical product, Governance processes, Infrastructure
System of health Accounts Report 2018	Ministry of health, SUDAN	2020	Google scholar	Yes	Yes	Yes	Yes	Yes	Include	Service delivery, Medical product, Infrastructure
Comptes de Santé 2014& 2015 Comptes généraux et dépenses de santé du paludisme, du VIH/SIDA et de la tuberculose	Ministry of health, BENIN	2017	Google scholar	Yes	Yes	Yes	Yes	Yes	Include	Service delivery, Medical product, Governance processes, Infrastructure, Governance processes, Infrastructure, Human resources
